# Supplementary material for: Comparative Evaluation of Glidants for Enhancing the Flowability of Poorly Flowing Powdered Materials with Varying Particle Sizes and Morphologies
Source: Pharmaceutics. 2026 Jun 11;18(6):721. doi: 10.3390/pharmaceutics18060721 (PMC13306053; doi:10.3390/pharmaceutics18060721)
Supplement: Supplementary file 1 [file pharmaceutics-18-00721-s001.zip]

Archive with 1 entries (1 files):
- pharmaceutics-4335380-supplementary.pdf
